# Supplementary material for: A case study of the reproducibility of transcriptional reporter cell-based RNAi screens in Drosophila
Source: Genome Biol. 2007 Sep 28;8(9):R203. doi: 10.1186/gb-2007-8-9-r203 (PMC2375041; doi:10.1186/gb-2007-8-9-r203)
Supplement: Additional data file 1 — The log-ratio of normalized luciferase units of experimental dsRNA (Nexp) with that of GFP dsRNA (Ngfp) is listed. Experiments were performed twice in triplicates (six data points for each gene tested). A consistent increase or decrease of at least 30% of the reporter activity with respect to the average of multiple negative controls (GFP dsRNA) was considered as a positive hit. Validation information for a second dsRNA is also provided for the genes that could be validated by the first amplicon. [file gb-2007-8-9-r203-S1.xls]

## Sheet: Sheet1
Table 1
Wg-SCREEN GENES that pass with DRSC-v dsRNA	1st DRSC-v Amplicon ID	log(Nexp/Ngfp)		Wg-SCREEN GENES that pass with DRSC-v dsRNA but were also tested with a 2nd DRSC-v dsRNA	2nd DRSC-v Amplicon ID	log(Nexp/Ngfp)	Pass/Fail
aop	DRSC32788	0.12		aop	DRSC32787	-0.01	Fail
arm	DRSC32791	-0.85		arm	DRSC32792	-0.99	Pass
arr	DRSC32793	-0.71		arr	DRSC32794	-0.9	Pass
bab1	DRSC32796	-0.17		bab1	DRSC32795	-0.06	Fail
Bap55	DRSC30778	0.91		Bap55	DRSC30779	0.84	Pass
B-H2	DRSC32798	0.2		B-H2	DRSC32797	-0.09	Fail
bhr/CG8580	DRSC32021	0.24		bhr/CG8580	DRSC32022	-0.06	Fail
bon	DRSC32799	0.66		bon	DRSC32800	0.64	Pass
bru-2	DRSC32802	-0.11		bru-2	DRSC32801	0.01	Fail
bs	DRSC32293	0.24		bs	DRSC32294	-0.08	Fail
cdc2	DRSC30705	0.36		cdc2	DRSC30706	0.15	Pass
CG11380	DRSC31056	-0.12		CG11380	DRSC31055	-0.1	Pass
CG11769	DRSC25912	0.58		CG11873	DRSC32815	0.26	Pass
CG11873	DRSC32814	0.34		CG11943	DRSC32817	0.13	Pass
CG11943	DRSC32816	0.3		CG11966	DRSC32819	-0.06	Fail
CG11966	DRSC32818	-0.17		CG11983	DRSC32821	0.12	Pass
CG11983	DRSC32820	0.13		CG12054	DRSC32313	0.13	Pass
CG12054	DRSC32314	1.16		CG12207	DRSC32822	0.25	Pass
CG12207	DRSC32823	0.34		CG12236	DRSC31934	0.62	Pass
CG12236	DRSC31933	0.67		CG12299	DRSC32825	0.17	Pass
CG12299	DRSC32824	0.25		CG12768	DRSC32834	0.09	Fail
CG12768	DRSC32835	0.14		CG12977	DRSC32322	-0.08	Fail
CG12977	DRSC32321	0.71		CG13310	DRSC32840	0.09	Fail
CG13310	DRSC32841	-0.15		CG13783	DRSC32673	-0.1	Pass
CG13783	DRSC32672	-0.12		CG13847	DRSC32329	0.05	Fail
CG13847	DRSC32328	0.13		CG13894	DRSC32850	-0.12	Pass
CG13894	DRSC32849	0.16		CG14030	DRSC32853	0	Fail
CG14030	DRSC32852	0.55		CG14107	DRSC32857	0.04	Fail
CG14107	DRSC32856	-0.14		CG14995	DRSC31556	0.04	Fail
CG14496	DRSC29597	-0.21		CG17048	DRSC32873	0.06	Fail
CG14995	DRSC31557	0.46		CG17255	DRSC32874	0.39	Pass
CG15709	DRSC23533	-0.11		CG17514	DRSC32879	-0.02	Fail
CG16777	DRSC22989	-0.15		CG17665	DRSC31118	-0.11	Pass
CG17048	DRSC32872	-0.14		CG17680	DRSC32881	0.05	Fail
CG17255	DRSC32875	0.5		CG17689	DRSC31936	0.68	Pass
CG17304	DRSC28867	-0.14		CG18787	DRSC32883	-0.02	Fail
CG17514	DRSC32878	0.16		CG2577	DRSC32890	0.12	Pass
CG17665	DRSC31117	-0.52		CG2865	DRSC32892	-0.07	Fail
CG17680	DRSC32880	-0.26		CG31374	DRSC32901	-0.05	Fail
CG17689	DRSC31935	0.89		CG32043	DRSC31571	0.12	Pass
CG18787	DRSC32882	0.14		CG32432	DRSC32391	-0.18	Pass
CG2577	DRSC32891	0.73		CG32465	DRSC32905	-0.03	Fail
CG2865	DRSC32893	0.12		CG32560	DRSC32908	0.03	Fail
CG31374	DRSC32900	-0.12		CG32767	DRSC32397	-0.12	Pass
CG32043	DRSC31570	0.15		CG32772	DRSC31045	-0.07	Fail
CG32432	DRSC32390	0.48		CG33136	DRSC32915	0.08	Fail
CG32465	DRSC32904	0.6		CG33147	DRSC32917	0	Fail
CG32560	DRSC32909	0.31		CG33456/CG15610	DRSC32920	0.33	Pass
CG32767	DRSC32396	-0.14		CG33692/CG32737	DRSC32921	0.61	Pass
CG32772	DRSC31046	-0.11		CG33975/CG11676	DRSC31716	-0.1	Pass
CG33136	DRSC32914	0.19		CG4133	DRSC32925	0.01	Fail
CG33147	DRSC32916	0.15		CG4136	DRSC32407	0.48	Pass
CG33456/CG15610	DRSC32919	0.47		CG4699	DRSC31788	0.58	Pass
CG33692/CG32737	DRSC32922	0.69		CG5830	DRSC30865	0.66	Pass
CG33975/CG11676	DRSC31715	-0.11		CG5953	DRSC32947	0.15	Pass
CG4133	DRSC32926	0.12		CG6043	DRSC31794	0.01	Fail
CG4136	DRSC32406	0.48		CG6834	DRSC32950	0.15	Pass
CG4325	DRSC26573	0.41		CG7031	DRSC31937	-0.28	Pass
CG4699	DRSC31789	0.59		CG7177	DRSC32955	0.08	Fail
CG5060	DRSC32935	-0.17		CG7837	DRSC32962	0.06	Fail
CG5402	DRSC26273	-0.11		CG7990	DRSC32966	-0.01	Fail
CG5674	DRSC32412	-0.14		CG8192	DRSC32969	-0.12	Pass
CG5830	DRSC30864	0.67		CG8786	DRSC32982	0.18	Pass
CG5953	DRSC32946	0.27		CG8888	DRSC32984	-0.07	Fail
CG6043	DRSC31795	-0.28		CG9216	DRSC32986	-0.04	Fail
CG6834	DRSC32951	-0.14		Chd3	DRSC32989	-0.18	Pass
CG7031	DRSC31938	-0.34		CkIalpha	DRSC32992	0.85	Pass
CG7177	DRSC32954	0.29		cpo	DRSC31745	0.16	Pass
CG7837	DRSC32961	-0.12		crol	DRSC32995	0.38	Pass
CG7990	DRSC32965	-0.14		CSN3	DRSC32997	-0.02	Fail
CG8192	DRSC32970	-0.12		dlp	DRSC30855	-0.08	Fail
CG8786	DRSC32981	0.18		DMAP1/CG11132	DRSC33003	0.23	Pass
CG8888	DRSC32983	0.22		dom	DRSC31606	-0.24	Pass
CG9216	DRSC32985	0.24		Dp	DRSC30792	0.02	Fail
Chd3	DRSC32990	0.3		drongo	DRSC33010	0.06	Fail
CkIalpha	DRSC32991	0.71		E(Pc)	DRSC30755	-0.19	Pass
cpo	DRSC31744	0.58		e(y)1	DRSC33013	0.24	Pass
crol	DRSC32996	0.62		ebi	DRSC33015	0.01	Fail
CSN3	DRSC32998	0.22		eIF-1A	DRSC31019	-0.03	Fail
dlp	DRSC30854	0.32		Eip78C	DRSC33025	-0.1	Pass
DMAP1/CG11132	DRSC33004	0.25		emb	DRSC33028	0.16	Pass
dom	DRSC31605	0.18		FK506-bp1	DRSC33030	0.18	Pass
Dp	DRSC30793	-0.11		Fs(2)Ket	DRSC30677	-0.03	Fail
drongo	DRSC33009	0.14		fz	DRSC33032	-0.34	Pass
E(Pc)	DRSC30756	-0.19		fz4	DRSC33034	-0.27	Pass
e(y)1	DRSC33014	0.53		gt	DRSC33039	-0.11	Pass
ebi	DRSC33016	-0.11		hang/CG32575	DRSC33041	-0.05	Fail
eIF-1A	DRSC31018	-0.19		His-Psi:CR31754	DRSC27099	-0.28	Pass
Eip78C	DRSC33026	-0.12		l(1)G0003/CG6606	DRSC33054	0.15	Pass
emb	DRSC33027	0.25		l(2)01424	DRSC33056	0.38	Pass
FK506-bp1	DRSC33029	-0.25		lgs	DRSC33057	-0.78	Pass
Fs(2)Ket	DRSC30678	0.19		lilli	DRSC32746	-0.18	Pass
fz	DRSC33031	-0.4		mam	DRSC32490	-0.05	Fail
fz4	DRSC33033	-0.34		Marcal1	DRSC33060	-0.12	Pass
gfpavg	DRSC_GFP	0.0025		mbl	DRSC31964	-0.13	Pass
gt	DRSC33038	0.25		MED26/Arc70	DRSC33068	0.5	Pass
hang/CG32575	DRSC33040	-0.17		MED31/Trap18	DRSC33070	0.02	Fail
His-Psi:CR31615, His-Psi:CR31616	DRSC25850	0.49		Meics	DRSC33071	0.03	Fail
l(1)G0003/CG6606	DRSC33053	-0.24		mei-P26	DRSC31636	-0.12	Pass
l(2)01424	DRSC33055	0.59		mura	DRSC31969	-0.1	Pass
lgs	DRSC33058	-0.72		NC2alpha	DRSC31755	0.07	Fail
lilli	DRSC32745	-0.26		nej	DRSC31071	0.1	Fail
mam	DRSC32491	0.43		nkd	DRSC33076	0.57	Pass
Marcal1	DRSC33059	-0.21		osa	DRSC33079	0.3	Pass
mbl	DRSC31965	0.18		otp	DRSC33081	-0.09	Fail
MED26/Arc70	DRSC33067	0.57		pan	DRSC33082	-0.81	Pass
MED31/Trap18	DRSC33069	0.15		ph-d	DRSC32519	0	Fail
Meics	DRSC33072	-0.3		pnt	DRSC31645	-0.14	Pass
mei-P26	DRSC31637	-0.24		poe	DRSC33086	0.01	Fail
mura	DRSC31968	-0.11		pygo	DRSC33089	-0.4	Pass
NC2alpha	DRSC31754	0.25		rin	DRSC33098	0.28	Pass
nej	DRSC31070	0.36		Rm62	DRSC32537	0.17	Pass
nkd	DRSC33075	0.66		SF2	DRSC32605	-0.22	Pass
Nlp	DRSC33077	-0.28		sima	DRSC33100	0.07	Fail
osa	DRSC33078	0.46		skpA	DRSC33102	0.17	Pass
otp	DRSC33080	-0.11		slmb	DRSC32609	0.08	Pass
pan	DRSC33083	-0.59		Smr	DRSC31672	-0.17	Pass
ph-d	DRSC32518	0.18		Sos	DRSC30698	0.43	Pass
pnt	DRSC31644	0.77		stg	DRSC32776	-0.02	Fail
poe	DRSC33087	-0.23		Su(var)2-10	DRSC33200	0.47	Pass
pygo	DRSC33088	-0.48		Taf1	DRSC33202	0.43	Pass
rin	DRSC33099	0.38		Taf12	DRSC33204	0.27	Pass
Rm62	DRSC32538	0.33		Taf2	DRSC33207	0.29	Pass
SF2	DRSC32604	-0.31		Taf4	DRSC31763	-0.42	Pass
sima	DRSC33101	0.17		Taf6	DRSC31980	0.65	Pass
skpA	DRSC33103	0.29		Taf7	DRSC31764	-0.27	Pass
slmb	DRSC32610	0.86		Taf8	DRSC33209	0.08	Fail
Smr	DRSC31671	0.98		Tbp	DRSC33210	-0.2	Pass
Sos	DRSC30697	0.83		Tfb1	DRSC33212	0.19	Pass
stg	DRSC32775	-0.19		TfIIA-S	DRSC33216	-0.25	Pass
Su(var)2-10	DRSC33201	0.5		Tip60/CG6121	DRSC31332	-0.05	Fail
Taf1	DRSC33203	0.47		TORC/CG6064	DRSC32639	0.12	Pass
Taf12	DRSC33205	0.34		Trf2	DRSC31308	0.05	Fail
Taf2	DRSC33206	0.33		Trl	DRSC31683	0.09	Fail
Taf4	DRSC31762	0.2		twi	DRSC33222	-0.03	Fail
Taf6	DRSC31981	0.91		Uba2	DRSC33225	0.04	Fail
Taf7	DRSC31765	-0.27		wg	DRSC33229	-0.25	Pass
Taf8	DRSC33208	0.33		wts	DRSC32015	0.02	Fail
Tbp	DRSC33211	-0.31
Tfb1	DRSC33213	0.43
TfIIA-S	DRSC33217	-0.34
Tip60/CG6121	DRSC31333	-0.14
TORC/CG6064	DRSC32640	0.13
Trf2	DRSC31309	-0.18
Trl	DRSC31684	-0.12
twi	DRSC33223	0.11
Uba2	DRSC33224	0.24
wg	DRSC33229	-0.25
wts	DRSC32016	0.81
