# Supplementary material for: A case study of the reproducibility of transcriptional reporter cell-based RNAi screens in Drosophila
Source: Genome Biol. 2007 Sep 28;8(9):R203. doi: 10.1186/gb-2007-8-9-r203 (PMC2375041; doi:10.1186/gb-2007-8-9-r203)
Supplement: Additional data file 2 — Genes name and CG# provided for those dsRNAs that were reported to have multiple potential OTs in the previously published Wnt/wg screen of DasGupta et al. [3], but still pass the validation test with DRSV-v dsRNAs (first column). Also listed are genes/CG# representing dsRNAs that represent unique amplicons in the DasGupta et al. screen and still pass with validation dsRNAs of the DRSC-v library (column 2). Note that several dsRNAs of the DRSC1.0 library that were thought to have OTEs could be re-validated using unique DRSC-v amplicons. Moreover, not all unique dsRNAs of the DRSC1.0 library had reproducible effects on the modulation of the Wg reporter activity when a corresponding unique validation dsRNAs (DRSC-v) was used. [file gb-2007-8-9-r203-S2.xls]

## Sheet: Sheet1
Table 2
OT DRSC 1.0 (reported in Dasgupta et. al.) that PASS with DRSC-V	Uniq DRSC1.0 (reported in Dasgupta et. al.) that PASS with DRSC-V
aop	Arc70
bab1	arm
B-H2	arr
bru-2	bon
bs	cdc2
CG11380	CG11132
CG11676	CG11873
CG11769	CG11943
CG12054	CG11966
CG12207	CG11983
CG12236	CG12299
CG12768	CG13310
CG12977	CG13783
CG13847	CG14107
CG13894	CG15709
CG14030	CG17048
CG14496	CG17255
CG14995	CG17514
CG16777	CG17665
CG17304	CG17680
CG17689	CG18787
CG32043	CG2577
CG32432	CG2865
CG32560	CG31374
CG32575	CG32465
CG32772	CG32737
CG33147	CG32767
CG3891	CG33136
CG4133	CG33456
CG4136	CG4136
CG4325	CG4699
CG5060	CG5402
CG5674	CG5830
CG5953	CG6546/Bap55
CG6043	CG6834
CG7031	CG7177
CG7990	CG7837
CG9216	CG8192
cpo	CG8580
Eip78C	CG8786
gt	CG8888
mam	Chd3
mbl	CkIalpha
mei-P26	crol
ph-d	CSN3
pnt	dlp
rin	dlp
sima	dom
Smr	Dp
Tbp	drongo
TORC	E(Pc)
twi	e(y)1
wts	ebi
	eIF-1A
	emb
	FK506-bp1
	Fs(2)Ket
	fz
	fz4
	l(1)G0003
	l(2)01424
	lgs
	lilli
	lilli
	Meics
	NC2alpha
	nej
	nkd
	Nlp
	osa
	otp
	pan
	poe
	pygo
	Rm62
	SF2
	skpA
	slmb
	Sos
	stg
	Su(var)2-10
	Taf1
	Taf12
	Taf2
	Taf4
	Taf6
	Taf7
	Taf8
	Tfb1
	TfIIA-S
	Trap18
	Trf2
	Trl
	Uba2
	wg
