# Supplementary material for: A case study of the reproducibility of transcriptional reporter cell-based RNAi screens in Drosophila
Source: Genome Biol. 2007 Sep 28;8(9):R203. doi: 10.1186/gb-2007-8-9-r203 (PMC2375041; doi:10.1186/gb-2007-8-9-r203)
Supplement: Additional data file 3 — The number of potential off-targets calculated for the amplicon that was identified in the original Hh screen, based on a 19 bp window, is listed once for each gene. The average fractional change in reporter activity compared to GFP dsRNA controls (listed at the bottom) are presented, with scores between -0.25 and -0.50 highlighted in yellow, scores less than -0.50 highlighted in orange, and scores greater than or equal to + 0.50 highlighted in blue. At the bottom of the list, scores for GFP, Ci, Smo, and th dsRNA controls that were included in the assay plates are also indicated. [file gb-2007-8-9-r203-S3.xls]

## Sheet: Final Supp 3
Table 3
Gene	CG#	DRSC Amplicon #	Original Amplicon--# Poss 19 bp OTEs	Avg Frac Change, for GL3 Assays
dpr15	CG10095	32453		-0.169153
dpr15	CG10095	32454	2	0.2677
Rpn6	CG10149	32202		-0.413135
Rpn6	CG10149	32203	0	-0.425273				= between -0.25 and -0.50
CG1017	CG1017	32303		-0.360894
CG1017	CG1017	32304	2	-0.475722				=less than -0.50
Nup98	CG10198	31803		-0.254616
Nup98	CG10198	31804	1	-0.243252				=greater than +0.50
Rm62	CG10279	32537		0.01005
Rm62	CG10279	32538	2	1.07165
RpS26	CG10305	30693		-0.310574
RpS26	CG10305	30694	0	-0.272475
CG10306	CG10306	32305		-0.218636
CG10306	CG10306	32306	1	-0.311345
abd-A	CG10325	31713		-0.135065
abd-A	CG10325	31714	609	0.365904
Dox-A2	CG10484	32101		-0.364898
Dox-A2	CG10484	32102	0	-0.440674
Tektin-C	CG10541	32218		0.202135
Tektin-C	CG10541	32219	1	-0.29757
RpL30	CG10652	32552	0	-0.513378
Chro	CG10712	31597		0.469677
Chro	CG10712	31598	0	0.642819
CG10869	CG10869	32307		-0.0514683
CG10869	CG10869	32308	0	0.0429042
ProsMA5	CG10938	32184		-0.386456
ProsMA5	CG10938	32185	0	-0.22228
RpS6	CG10944	25010	4	-0.501145
Aly	CG1101	32291		0.101041
Aly	CG1101	32292	0	-0.245569
so	CG11121	32619		0.129186
so	CG11121	32620	458	0.112222
Upf3	CG11184	32649		-0.251957
Upf3	CG11184	32650	3	-0.257144
Hey	CG11194	32476		-0.0914557
Hey	CG11194	32477	633	-0.233298
CG11198	CG11198	30763		-0.0683694
CG11198	CG11198	30764	92	-0.116419
RpS4	CG11276	32595		-0.576824
RpS4	CG11276	32596	0	-0.596155
CG1135	CG1135	32309		1.15887
CG1135	CG1135	32310	1	0.437429
CG11380	CG11380	31055		0.0939814
CG11380	CG11380	31056	118	0.107996
A3-3	CG11405	32289		-0.245556
A3-3	CG11405	32290	729	-0.125915
CG11416	CG11416	30729		0.00187343
CG11416	CG11416	30730	15	-0.0432208
svp	CG11502	31025	518	1.0033
RpL6	CG11522	32254		-0.446202
RpL6	CG11522	32255	1	-0.385314
smo	CG11561	32615		-0.843197
smo	CG11561	32616	1	-0.816577
CG11583	CG11583	32311		-0.528852
CG11583	CG11583	32312	1	-0.0472437
CG11700	CG11700	31545	3	-0.363282
Mob1	CG11711	31638		0.160301
Mob1	CG11711	31639	31	0.461295
Rpn2	CG11888	32198		-0.405635
Rpn2	CG11888	32199	0	-0.259281
stan	CG11895	32633		0.186356
stan	CG11895	32634	252	-0.0945651
Prosbeta3	CG11981	32180		-0.42316
Prosbeta3	CG11981	32181	0	-0.511462
CG11985	CG11985	31770		0.401527
CG11985	CG11985	31771	0	-0.142287
CG12000	CG12000	32029		-0.29462
CG12000	CG12000	32030	0	-0.616397
CG12050	CG12050	32031		-0.420986
CG12050	CG12050	32032	1	-0.264935
CG12054	CG12054	32313		-0.112801
CG12054	CG12054	32314	476	-0.341699
CG12079	CG12079	32315		0.0479033
CG12079	CG12079	32316	0	0.0699206
CG12104	CG12104	32317		-0.274208
CG12104	CG12104	32318	2	-0.510481
Mrtf	CG12188	32506		-0.191703
Mrtf	CG12188	32507	109	-0.36291
l(1)G0084	CG12238	32484		-0.389495
l(1)G0084	CG12238	32485	3	-0.406542
MED25	CG12254	32496		-0.0773006
MED25	CG12254	32497	780	-0.0922925
th	CG12284	30905		0.739623
th	CG12284	30906	0	0.32689
Prosbeta5	CG12323	32182		-0.174465
Prosbeta5	CG12323	32183	2	-0.219001
RpS15Ab	CG12324	32579		-0.634248
RpS15Ab	CG12324	32580	0	-0.607968
Sh	CG12348	32606		0.119055
Sh	CG12348	32607	721	0.0115734
CG12607	CG12607	32319		-0.127834
CG12607	CG12607	32320	0	-0.0641491
RpL8	CG1263	32565		-0.618078
RpL8	CG1263	32566	1	-0.556547
SK	CG12733	32608	2	0.0134559
RpL28	CG12740	32246		-0.476016
RpL28	CG12740	32247	1	-0.359021
CG12750	CG12750	31772		-0.119266
CG12750	CG12750	31773	1	-0.203048
RpL21	CG12775	32240		-0.515663
RpL21	CG12775	32241	0	-0.476677
CG12912	CG12912	25772	809	0.186825
CG12977	CG12977	32321		-0.170033
CG12977	CG12977	32322	405	-0.232602
CG13130	CG13130	32323	44	-0.248804
CG13165	CG13165	32324		-0.117964
CG13165	CG13165	32325	457	0.14759
zfh1	CG1322	31026		0.660072
zfh1	CG1322	31027	6	0.500655
CG13222	CG13222	31774		0.352229
CG13222	CG13222	31775	281	0.439988
CG13333	CG13333	32326		-0.0567024
CG13333	CG13333	32327	18	-0.116368
RpS13	CG13389	32575		-0.606015
RpS13	CG13389	32576	1	-0.517319
CG13445	CG13445	25076	14	0.221894
AGO2	CG13452	31768		0.250873
AGO2	CG13452	31769	212	0.313903
CG13847	CG13847	32328		-0.00637049
CG13847	CG13847	32329	200	-0.0507795
CG13936	CG13936	32330		-0.0443639
CG13936	CG13936	32331	0	-0.00118321
CG14023	CG14023	31547		0.0578198
CG14023	CG14023	31548	625	0.293489
CG14180	CG14180	32332		0.249514
CG14180	CG14180	32333	13	-0.281555
RpS10b	CG14206	32573		-0.251731
RpS10b	CG14206	32574	0	-0.567059
CG14210	CG14210	29021	4	-0.326285
CG14342	CG14342	30625	15	0.135222
CG14459	CG14459	23039	592	0.0723349
CG14494	CG14494	31549	478	0.229732
CG14519	CG14519	32334	160	-0.151345
CG14641	CG14641	31836		0.0570787
CG14641	CG14641	31837	1	-0.0496151
CG14656	CG14656	32335		-0.14468
CG14656	CG14656	32336	19	0.222285
RpL13A	CG1475	32237		-0.506917
RpL13A	CG1475	32238	0	-0.585434
sta	CG14792	32631		-0.529011
sta	CG14792	32632	0	-0.52265
deltaCOP	CG14813	31062		-0.316308
deltaCOP	CG14813	31063	1	-0.33506
unc-13-4A	CG14833	32643		0.498542
unc-13-4A	CG14833	32644	403	0.222462
Pros45	CG1489	32526	1	-0.472366
CG1492	CG1492	32337		0.137495
CG1492	CG1492	32338	0	0.0571325
CG14952	CG14952	24996	79	-0.259144
CG15157	CG15157	32339	163	-0.0838478
RpS14a	CG1524	32577		-0.618204
RpS14a	CG1524	32578	1	-0.684155
CG15255	CG15255	32340		0.132672
CG15255	CG15255	32341	1	-0.0932653
gammaCop	CG1528	31263		-0.229379
gammaCop	CG1528	31264	0	-0.2441
RpL27A	CG15442	28466		-0.347931
RpS27A	CG15442	30047	1	-0.433178
CG15476	CG15476	23654	14	0.137691
CG15494	CG15494	27081	48	0.147407
Sox100B	CG15552	32623		-0.0491104
Sox100B	CG15552	32624	2	0.264552
Upf1	CG1559	32645		0.148954
Upf1	CG1559	32646	0	-0.116294
RpS20	CG15693	32589	0	-0.178584
RpS30	CG15697	32262	1	-0.477039
CG15753	CG15753	32342		0.0430111
CG15753	CG15753	32343	727	0.285443
CG15814	CG15814	32344		0.151582
CG15814	CG15814	32345	0	0.233834
sqd	CG16901	32625		0.0375286
sqd	CG16901	32626	0	-0.371258
Hr4	CG16902	31923		-0.091956
Hr4	CG16902	31924	448	-0.276837
CG16918	CG16918	32346		-0.179056
CG16918	CG16918	32347	215	-0.0368295
Tif-IA	CG16938	32637		-0.345313
Tif-IA	CG16938	32638	0	-0.208466
CG16941	CG16941	31838		-0.23174
CG16941	CG16941	31839	0	-0.315566
pnt	CG17077	31644		0.615847
pnt	CG17077	31645	225	0.883837
cos	CG1708	32445		-0.645647
cos	CG1708	32446	4	-0.365091
CG1716	CG1716	32348		0.168115
CG1716	CG1716	32349	0	0.553056
CG17272	CG17272	32350		-0.0710551
CG17272	CG17272	32351	0	0.235368
CG17331	CG17331	31562		0.0402481
CG17331	CG17331	31563	0	0.153341
MBD-R2	CG17393	32494		1.71169
MBD-R2	CG17393	32495	0	1.4422
RpL5	CG17489	32562	4	-0.607473
Qm	CG17521	32529		-0.50838
Qm	CG17521	32530	0	-0.0632341
Hk	CG17779	31031		-0.0371423
Hk	CG17779	31032	37	0.109098
Pdp1	CG17888	32516		-0.10928
Pdp1	CG17888	32517	413	-0.0640798
CG18041	CG18041	32352		0.16527
CG18041	CG18041	32353	0	0.0653575
Obp99a	CG18111	15303	0	-0.223271
Rpn11	CG18174	32194		-0.265773
Rpn11	CG18174	32195	0	-0.390455
RpL31	CG1821	29618	0	-0.533376
trio	CG18214	30819		0.501098
trio	CG18214	30820	84	0.241605
CG18468	CG18468	32354		-0.0271236
CG18468	CG18468	32355	1	-0.10067
CG18591	CG18591	31784		-0.272007
CG18591	CG18591	31785	0	0.181477
CG1874	CG1874	32356		0.169129
CG1874	CG1874	32357	0	0.0120876
CG18853	CG18853	32358		0.0350532
CG18853	CG18853	32359	1	0.131027
sls	CG1915	32611		0.0648708
sls	CG1915	32612	0	0.124932
UbcD6	CG2013	32641		0.174496
UbcD6	CG2013	32642	0	-0.303292
CKIalpha	CG2028	20231		-0.506482
CG2065	CG2065	32360		0.12593
CG2065	CG2065	32361	1	0.117744
CG2097	CG2097	32362		0.050321
CG2097	CG2097	32363	1	-0.306811
RpL35A	CG2099	32250		-0.528799
RpL35A	CG2099	32251	0	-0.547653
ci	CG2125	32443		-0.75867
ci	CG2125	32444	0	-0.816642
Hdac3	CG2128	32474		-0.581081
Hdac3	CG2128	32475	0	-0.479942
Rga	CG2161	32533		-0.10248
Rga	CG2161	32534	3	-0.028296
RpS3A	CG2168	32593		-0.573144
RpS3A	CG2168	32594	0	-0.667184
Mlc2	CG2184	32500		-0.0853169
Mlc2	CG2184	32501	1	-0.189088
Upf2	CG2253	32647		-0.146623
Upf2	CG2253	32648	1	-0.0641678
ptc	CG2411	32527		0.29686
ptc	CG2411	32528	0	-0.000619425
CG2685	CG2685	32364		-0.0151382
CG2685	CG2685	32365	3	-0.00960132
RpL19	CG2746	32548		-0.571007
RpL19	CG2746	32549	1	0.551947
CG2807	CG2807	31840		-0.51118
CG2807	CG2807	31841	0	-0.412033
G-salpha60A	CG2835	32472		-0.386742
G-salpha60A	CG2835	32473	0	-0.473518
noi	CG2925	31860		-0.16465
noi	CG2925	31861	1	0.0277087
RpL40	CG2960	31664	0	-0.503265
oho23B	CG2986	32514		-0.388102
oho23B	CG2986	32515	0	-0.427702
RpS28b	CG2998	32590	1	-0.561813
CG30044	CG30044	32366		-0.0581518
CG30044	CG30044	32367	12	0.00324689
CG30053	CG30053	32368		0.0544543
CG30053	CG30053	32369	0	0.792359
par-1	CG30132	31375		0.0473927
par-1	CG30132	31376	491	-0.00116889
CG30158	CG30158	32370		0.0144214
CG30158	CG30158	32371	1	0.0865326
mof	CG3025	32502		0.523527
mof	CG3025	32503	2	0.710787
CG30424	CG30424	32372		0.0613429
CG30424	CG30424	32373	0	-0.00176912
CG31111	CG31111	32374		-0.181877
CG31111	CG31111	32375	0	-0.380812
CG31125	CG31125	32376		0.0044741
CG31125	CG31125	32377	9	-0.0212572
CG31145	CG31145	31876		-0.0339201
CG31145	CG31145	31877	290	0.0763156
CG31209	CG31209	32378		-0.0790655
CG31209	CG31209	32379	360	-0.0150038
crn	CG3193	31852		-0.40426
crn	CG3193	31853	0	-0.343876
RpL12	CG3195	32540	0	-0.547923
CG32029	CG32029	32380		-0.00811814
CG32029	CG32029	32381	223	-0.19762
RpL17	CG3203	32239	5	-0.399027
CG32046	CG32046	31905		0.243612
CG32046	CG32046	31906	13	0.225209
CG32048	CG32048	31572		0.479496
CG32048	CG32048	31573	722	0.0496583
CG32050	CG32050	32382		-0.258133
CG32050	CG32050	32383	13	-0.169493
CG32080	CG32080	32384	101	-0.180362
CG32133	CG32133	30872		0.323162
CG32133	CG32133	30873	49	0.166128
RhoGAP71E	CG32149	30852		0.195533
RhoGAP71E	CG32149	30853	384	0.040677
CG32150	CG32150	31844		0.135839
CG32150	CG32150	31845	52	0.373116
CG32202	CG32202	32385		0.20036
CG32202	CG32202	32386	0	0.379643
CG32264	CG32264	31734		-0.0847805
CG32264	CG32264	31735	295	0.228177
CG32308	CG32308	32387		0.106805
CG32308	CG32308	32388	0	-0.420803
CG32334	CG32334	32389	109	-0.142778
CG32432	CG32432	32390		-0.363383
CG32432	CG32432	32391	161	-0.181266
dys	CG32474	32457		0.0742822
dys	CG32474	32458	707	0.1413
CG32541	CG32541	32392		-0.104874
CG32541	CG32541	32393	93	-0.218324
hiw	CG32592	32480		0.0862524
hiw	CG32592	32481	13	-0.251062
CG32606	CG32606	25810	645	0.155002
CG32676	CG32676	32394		0.0775414
CG32676	CG32676	32395	225	0.184298
Smg1	CG32743	32613		-0.200101
Smg1	CG32743	32614	0	-0.0574556
CG32767	CG32767	32396		-0.119648
CG32767	CG32767	32397	21	-0.303746
CG32776	CG32776	32398		-0.234602
CG32776	CG32776	32399	254	-0.265111
CG32830	CG32830	32400	431	0.120049
cana	CG32955	32297		-0.415895
cana	CG32955	32298	6	-0.277148
CG32970	CG32970	32401	725	-0.130516
CG33110	CG33110	32402		0.20933
CG33110	CG33110	32403	343	0.200533
RpL7A	CG3314	32563		-0.652563
RpL7A	CG3314	32564	1	-0.553616
sns	CG33141	32617		-0.073808
sns	CG33141	32618	654	-0.165115
Hr46	CG33183	32482		-0.298406
Hr46	CG33183	32483	442	-0.126496
CG33231	CG33231	24435	1	-0.477912
CG33277	CG33277	26691	424	0.128516
Prosbeta2	CG3329	32178		-0.29501
Prosbeta2	CG3329	32179	0	-0.432836
CG33558	CG33558	31827		0.261387
CG33558	CG33558	31828	549	0.34341
RpS9	CG3395	32598		-0.631618
RpS9	CG3395	32599	0	-0.589665
CG33980	CG33980	23273	458	0.0684184
bs	CG3411	32293		-0.0561443
bs	CG3411	32294	588	-0.39558
slmb	CG3412	32609		-0.0403496
slmb	CG3412	32610	0	0.051337
Mov34	CG3416	32153		-0.225301
Mov34	CG3416	32154	1	-0.487918
CG3436	CG3436	32273		0.0927798
CG3436	CG3436	32274	0	0.0554159
Rpt4	CG3455	32210		-0.154959
Rpt4	CG3455	32211	0	-0.216313
CG3605	CG3605	31846		-0.271205
CG3605	CG3605	31847	0	-0.299324
RpL23	CG3661	32550	0	-0.577033
CG3732	CG3732	32404		-0.0918573
CG3732	CG3732	32405	26	-0.00289803
RpS24	CG3751	32258	0	-0.36869
ph-d	CG3895	32518		-0.0343124
ph-d	CG3895	32519	261	-0.0918058
RpS17	CG3922	32581		-0.203302
RpS17	CG3922	32582	0	-0.600366
zetaCOP	CG3948	31243		-0.296687
zetaCOP	CG3948	31244	0	-0.22714
hoip	CG3949	31856		-0.540336
hoip	CG3949	31857	0	-0.464299
pont	CG4003	31862		0.185113
pont	CG4003	31863	0	-0.0510668
Smr	CG4013	31671		-0.555972
Smr	CG4013	31672	762	-0.446236
RpL15	CG40199	32543	0	-0.525851
RpL38	CG40278	32252		-0.639607
RpL38	CG40278	32253	0	-0.511619
eIF-4E	CG4035	32113		0.0735446
eIF-4E	CG4035	32114	1	0.0880435
RpS16	CG4046	29812	1	-0.392101
RpLP2	CG4087	32572	21	-0.549008
Pros26	CG4097	32168		-0.352111
Pros26	CG4097	32169	0	-0.242443
RpL35	CG4111	32248		-0.562051
RpL35	CG4111	32249	0	-0.537224
PNUTS	CG4124	32520		-0.447578
PNUTS	CG4124	32521	1	-0.403695
CG4136	CG4136	32406		-0.306989
CG4136	CG4136	32407	609	0.007416
l(2)35Df	CG4152	32488		-0.356051
l(2)35Df	CG4152	32489	0	-0.315056
Rpn12	CG4157	32196		-0.0138373
Rpn12	CG4157	32197	0	-0.253524
Pitslre	CG4268	31970		0.0319832
Pitslre	CG4268	31971	1	-0.338545
Pka-C1	CG4379	31381		-0.312479
Pka-C1	CG4379	31382	3	-0.221287
Nup153	CG4453	32510		-0.204341
Nup153	CG4453	32511	0	-0.125282
RpS19a	CG4464	32585		-0.514599
RpS19a	CG4464	32586	0	-0.628633
mol	CG4482	32504		-0.117313
mol	CG4482	32505	0	-0.016669
bgm	CG4501	32269		0.0364375
bgm	CG4501	32270	1	-0.22811
CG4585	CG4585	32069		0.250464
CG4585	CG4585	32070	0	-0.11322
Srp54	CG4602	32627		-0.363467
Srp54	CG4602	32628	0	-0.455073
fax	CG4609	32123		0.0807874
fax	CG4609	32124	0	-0.0880681
RpL13	CG4651	32541	0	-0.294164
CG4699	CG4699	31788		0.173332
CG4699	CG4699	31789	0	2.38122
RpL27	CG4759	32245	2	-0.0646836
RpS27	CG4759	32259		-0.503774
RpS27	CG4759	32260	0	0.293893
RpL3	CG4863	32551		-0.401973
cyp33	CG4886	32449		-0.097038
cyp33	CG4886	32450	0	-0.0494823
CG4893	CG4893	31138		0.178339
CG4893	CG4893	31139	0	-0.0123194
RpL7	CG4897	30692	1	-0.666533
MESR4	CG4903	32498		-0.103708
MESR4	CG4903	32499	0	0.0470376
Pros35	CG4904	32172		-0.12724
Pros35	CG4904	32173	0	-0.392786
eEF1delta	CG4912	32461		0.0727142
eEF1delta	CG4912	32462	3	0.105245
RpLP1	CG4918	32571	3	-0.571345
Atx2	CG5166	31432		-0.0510122
Atx2	CG5166	31433	670	0.0165039
Cdk9	CG5179	32299		-0.0885906
Cdk9	CG5179	32300	0	0.0334019
Pros26.4	CG5289	32051		-0.278074
Pros26.4	CG5289	32052	2	-0.250462
RpS19b	CG5338	32587		0.114327
RpS19b	CG5338	32588	0	-0.179212
CG5360	CG5360	32408		-0.183414
CG5360	CG5360	32409	1	-0.398037
Rpn7	CG5378	32204		-0.397251
Rpn7	CG5378	32205	1	-0.422239
Oatp33Ea	CG5427	32512		-0.272105
Oatp33Ea	CG5427	32513	1	0.165079
His2Av	CG5499	32478		1.29699
His2Av	CG5499	32479	0	0.977496
RpL4	CG5502	32560		-0.518788
RpL4	CG5502	32561	3	-0.60867
ken	CG5575	31748		0.335097
ken	CG5575	31749	222	0.122423
CG5602	CG5602	32410		0.220591
CG5602	CG5602	32411	0	0.278921
eRF1	CG5605	32121		-0.313824
eRF1	CG5605	32122	1	-0.112655
nAcRalpha-96Aa	CG5610	30940		0.0967119
nAcRalpha-96Aa	CG5610	30941	105	0.185633
CG5674	CG5674	32412	229	0.0477808
CG5684	CG5684	32413		-0.177731
CG5684	CG5684	32414	1	-0.252084
CG5733	CG5733	32415		-0.364201
CG5733	CG5733	32416	1	-0.146315
CG5758	CG5758	32417		-0.0697932
CG5758	CG5758	32418	13	0.0548996
ppan	CG5786	32524		-0.32792
ppan	CG5786	32525	1	-0.0269788
RpL37A	CG5827	32557	7	-0.258511
Dref	CG5838	32455		1.13068
Dref	CG5838	32456	0	0.81861
sop	CG5920	32621		-0.449725
sop	CG5920	32622	0	-0.456925
CG5931	CG5931	32419	Alt Splicing factor	-0.511936
CG5931	CG5931	32420	0	-0.37133
CG5969	CG5969	32421		-0.112059
CG5969	CG5969	32422	1	0.320904
CG6015	CG6015	32423		-0.429224
CG6015	CG6015	32424	0	-0.519296
CG6043	CG6043	31794		-0.226723
CG6043	CG6043	31795	535	0.349039
Su(fu)	CG6054	32635		1.06868
Su(fu)	CG6054	32636	0	0.541773
TORC	CG6064	32639		0.136524
TORC	CG6064	32640	481	0.0798535
l(2)06225	CG6105	32486		0.0748929
l(2)06225	CG6105	32487	0	0.146025
RpL9	CG6141	32567		-0.624296
RpL9	CG6141	32568	0	-0.588882
betaCop	CG6223	31102		-0.262204
betaCop	CG6223	31103	1	-0.30167
RpL14	CG6253	32542	0	-0.654009
CycT	CG6292	30878		-0.400936
CycT	CG6292	30879	27	-0.501129
mask	CG6313	32492		-0.141202
mask	CG6313	32493	4	-0.131154
Sox21b	CG6419	25803	291	0.188552
GlcT-1	CG6437	32471	1	-0.175842
RpL18A	CG6510	32546		0.698765
RpL18A	CG6510	32547	0	-0.527353
fu	CG6551	32467		-0.619799
fu	CG6551	32468	1	-0.518949
Snap	CG6625	31261		-0.127625
Snap	CG6625	31262	1	-0.037427
CG6694	CG6694	31742		-0.229092
CG6694	CG6694	31743	1	-0.226235
beta'Cop	CG6699	30701		-0.366362
beta'Cop	CG6699	30702	1	-0.277034
RpS3	CG6779	32591		-0.506105
RpS3	CG6779	32592	0	-0.574477
RpL26	CG6846	32243		-0.311689
RpL26	CG6846	32244	0	-0.550569
CG6905	CG6905	31796		0.0100002
CG6905	CG6905	31797	0	-0.134829
CG6937	CG6937	32425		-0.219762
CG6937	CG6937	32426	3	-0.340356
CG6962	CG6962	32277	2	0.121367
SF2	CG6987	32604		-0.314997
SF2	CG6987	32605	0	-0.390324
CG7031	CG7031	31937		-0.0716262
CG7031	CG7031	31938	636	-0.0742534
mts	CG7109	30715		0.313105
mts	CG7109	30716	0	-0.162669
CG7219	CG7219	32427		-0.0536359
CG7219	CG7219	32428	0	0.153314
Hel25E	CG7269	30679		-0.0856555
Hel25E	CG7269	30680	1	-0.317265
RpL10Ab	CG7283	32236	3	-0.592446
Rrp6	CG7292	32600		-0.281825
Rrp6	CG7292	32601	0	-0.356589
Rim	CG7321	32003		-0.0336365
Rim	CG7321	32004	722	0.0312467
eff	CG7425	32463		-0.261024
eff	CG7425	32464	0	-0.324781
RpL22	CG7434	25025	8	-0.576422
RpLP0	CG7490	32569		-0.594623
RpLP0	CG7490	32570	0	-0.603276
Tie	CG7525	30829		0.0645356
Tie	CG7525	30830	14	0.132589
RhoGAP18B	CG7531	32535		-0.0926711
RhoGAP18B	CG7531	32536	2	-0.126801
RpL36A	CG7622	27375		-0.419286
RpL36A	CG7622	32556	0	-0.587218
crp	CG7664	30707	0	-0.23144
crp	CG7664	30708		-0.221976
RpL11	CG7726	32539	2	-0.321715
Z4	CG7752	31701		1.09283
Z4	CG7752	31702	0	0.839668
CG7757	CG7757	30868		-0.123571
CG7757	CG7757	30869	0	-0.0435979
Rpn1	CG7762	32192		-0.00688442
Rpn1	CG7762	32193	0	-0.343208
E(Pc)	CG7776	30755		0.304516
E(Pc)	CG7776	30756	0	-0.267049
CG7835	CG7835	24961	82	-0.0110268
PP2A-B'	CG7913	30984		0.231584
PP2A-B'	CG7913	30985	138	0.013129
Fad2	CG7923	31611		0.325502
Fad2	CG7923	31612	2	0.09038
Axn	CG7926	30945		0.142406
Axn	CG7926	30946	2	0.105116
Sry-beta	CG7938	32629		0.95268
Sry-beta	CG7938	32630	3	0.367992
RpL32	CG7939	32553		-0.660145
RpL32	CG7939	32554	1	-0.684017
alphaCop	CG7961	30831		-0.24263
alphaCop	CG7961	30832	0	-0.273369
RpL23A	CG7977	25828	2	-0.542812
Vha44	CG8048	32230		0.608044
Vha44	CG8048	32231	0	0.213812
CG8108	CG8108	30844		0.0373869
CG8108	CG8108	30845	15	-0.156641
mam	CG8118	32490		-0.351177
mam	CG8118	32491	494	-0.0162472
CG8179	CG8179	32429		-0.0666462
CG8179	CG8179	32430	552	0.233935
CG8233	CG8233	32431		3.84061
CG8233	CG8233	32432	2	2.51024
Bx42	CG8264	32295		-0.434324
Bx42	CG8264	32296	1	-0.0986871
CG8277	CG8277	32433		0.223082
CG8277	CG8277	32434	1	-0.273613
RpS15	CG8332	32256	3	-0.462692
cg	CG8367	32301		-0.750865
cg	CG8367	32302	418	-0.723732
RpS23	CG8415	32257	1	-0.290748
l(2)NC136	CG8426	30745		0.352917
l(2)NC136	CG8426	30746	2	0.480654
CG8435	CG8435	32435		-0.153605
CG8435	CG8435	32436	3	-0.0744822
bhr	CG8580	32021		-0.00601736
bhr	CG8580	32022	1	-0.505325
RpL18	CG8615	32544		-0.450785
RpL18	CG8615	32545	2	-0.425467
mXr	CG8692/CG30361	32508		-0.129512
mXr	CG8692/CG30361	32509	11	-0.178427
Asx	CG8787	31952		-0.090396
Asx	CG8787	31953	35	0.211364
RpS11	CG8857	22700	0	-0.184959
CG8877	CG8877	31800		-0.171587
CG8877	CG8877	31801	0	-0.235291
RpS18	CG8900	32583		-0.569818
RpS18	CG8900	32584	0	-0.621418
RpS5a	CG8922	32597	0	-0.171058
Arpc3B	CG8936	32267		0.180583
Arpc3B	CG8936	32268	1	-0.0154118
Smg5	CG8954	30671		-0.077966
Smg5	CG8954	30672	2	0.109337
RpL37a	CG9091	32558		-0.640317
RpL37a	CG9091	32559	0	-0.617606
CG9094	CG9094	26802	1	0.168414
CG9132	CG9132	32437		-0.107423
CG9132	CG9132	32438	0	0.22455
cngl	CG9176	31104		0.111095
cngl	CG9176	31105	7	0.190192
fu2	CG9233	32469		0.0209921
fu2	CG9233	32470	0	0.0443296
RpL24	CG9282	32242	3	-0.417824
CG9306	CG9306	32439		0.123166
CG9306	CG9306	32440	1	0.157588
Pomp	CG9324	32165	1	-0.0510611
Pros29	CG9327	32170		-0.177945
Pros29	CG9327	32171	0	-0.212564
RpL34b	CG9354	32555	0	-0.721958
Crc	CG9429	32447		0.0927323
Crc	CG9429	32448	6	0.000961024
Eo	CG9504	32465		-0.0511358
Eo	CG9504	32466	1	-0.332839
rut	CG9533	32602		-0.286207
rut	CG9533	32603	774	0.0216472
CG9667	CG9667	30992		-0.130153
CG9667	CG9667	30993	2	-0.348292
bel	CG9748	31929		0.368532
bel	CG9748	31930	3	0.224774
rept	CG9750	32531		0.168482
rept	CG9750	32532	1	-0.342733
CG9817	CG9817	31919		0.020795
CG9817	CG9817	31920	752	-0.117875
Pp2B-14D	CG9842	32522		0.435257
Pp2B-14D	CG9842	32523	3	0.236928
dpp	CG9885	32451		-0.164995
dpp	CG9885	32452	4	0.0939432
CG9924	CG9924	32441		0.446388
CG9924	CG9924	32442	0	0.493436
E5	CG9930	32459		0.069658
E5	CG9930	32460	381	0.220402
His-Psi:CR31616, His-Psi:CR31615	His-Psi:CR31616, His-Psi:CR31615	25850	67	0.136603
Ci				-0.810286
Ci				-0.800631
Ci				-0.751805
GFP				-0.178947
GFP				-0.159226
GFP				-0.156091
GFP				-0.137628
GFP				-0.103195
GFP				-0.0926936
GFP				-0.0757708
GFP				-0.0537312
GFP				-0.0274755
GFP				-0.027389
GFP				-0.0166339
GFP				-0.00764149
GFP				0.00123015
GFP				0.0189116
GFP				0.0327213
GFP				0.0532158
GFP				0.0536471
GFP				0.066125
GFP				0.0750436
GFP				0.0854249
GFP				0.0877
GFP				0.104149
GFP				0.115131
GFP				0.119282
GFP				0.124126
GFP				0.179748
GFP				0.209391
GFP				0.21819
GFP				0.236069
GFP				0.367466
Smo 3'				-0.866497
Smo 3'				-0.865852
Smo 3'				-0.852629
Smo 5'				-0.862758
Smo 5'				-0.822728
Smo 5'				-0.760824
th				0.124052
th				0.133443
th				0.439397
